# Supplementary material for: Males, the Wrongly Neglected Partners of the Biologically Unprecedented Male–Female Interaction of Schistosomes
Source: Front Genet. 2019 Sep 6;10:796. doi: 10.3389/fgene.2019.00796 (PMC6743411; doi:10.3389/fgene.2019.00796)
Supplement: Supplementary file 1 [file Table_1.xlsx]

## Sheet: up_in_at_least_two (red)
Genes whose transcript levels significantly increased after pairing in bM (bM>sM) in at least two data sets
id	RNAseq_log2FC	SuperSAGE_log2FC	MicroArray_log2FC	Product
Smp_000130	0.663	0.735657	0.381116	hormone sensitive lipase
Smp_005160	0.6838	0.399064	0.795513	muscleblind protein
Smp_008660	0.6687	0.941291	1.42846	gelsolin
Smp_052230	2.3521	1.83369	1.7792	Papilin
Smp_052880	1.8049	1.31698	1.26071	hypothetical protein (Sm-npp-5
Smp_070030	0.5137	0.714333	0.794833	Charged multivesicular body protein 2b A
Smp_076010	0.579	0.81187	0.700863	hypothetical protein
Smp_080210	0.8677	0.647746	0.889268	alpha tocopherol transfer protein
Smp_127450	0.9	0.343606	0.840927	hypothetical protein
Smp_130930	0.8006	0.491613	0.987079	multiple C2 and transmembrane domain containing protein
Smp_135230	2.3933	2.58076	2.08092	Tyrosine DeCarboxylase family member (tdc 1)
Smp_140510	0.6385	0.322778	0.468304	TLC domain containing protein 2
Smp_146070	0.9153	0.494258	0.699408	hypothetical protein
Smp_148330	0.7097	0.426362	0.915764	DENN domain containing protein 1A
Smp_151490	0.941	0.801359	0.887733	protein vertebrate nebulin
Smp_158480	4.0298	2.81971	2.43007	AMP dependent ligase
Smp_163720	0.8546	0.825429	1.40365	endophilin B1
Smp_168940	4.0246	2.65729	1.48974	NAD dependent epimerase:dehydratase
Smp_170080	0.6099	1.17524	0.922237	solute carrier family 13
Smp_174510	0.7741	1.23392	0.399648	dynein light chain
Smp_174870	1.2217	0.901179	1.37705	hypothetical protein
Smp_000430	NS	2.29394	0.560439	eggshell protein
Smp_003610	NS	0.722579	0.568785	DM9 domain containing protein
Smp_003770	NS	0.864948	0.67999	Histone H1 delta
Smp_004680	0.5958	0.676208	NS	interferon developmental regulator
Smp_005710	2.2695	1.31549	NS	egg protein CP391S
Smp_006390	NS	0.429171	0.348243	Cystatin B (Stefin B)
Smp_008900	NS	0.337234	0.841097	eukaryotic translation
Smp_011700	0.641	0.533031	NS	proto oncogene tyrosine protein kinase ROS
Smp_012580	0.4198	0.408517	NS	hypothetical protein
Smp_013300	NS	0.321856	0.479886	protein YIPF6
Smp_015020	0.8399	0.784783	NS	sodium potassium transporting ATPase alpha subunit
Smp_019100	0.5421	0.339051	NS	EH domain containing protein 1
Smp_019310	NS	0.685135	0.274841	dynein light chain
Smp_019350	NS	0.452627	0.578582	hypothetical protein
Smp_020540	NS	0.611733	1.0979	LIM and senescent cell antigen containing
Smp_020550	1.6046	1.42201	NS	low density lipoprotein receptor (ldl)
Smp_023840	NS	0.286403	0.72707	hypothetical protein
Smp_025030	0.7564	0.499557	NS	dual specificity protein kinase
Smp_028170	NS	0.346967	0.81668	hypothetical protein
Smp_028200	0.4523	0.469937	NS	Troponin I (TnI)
Smp_028490	0.6811	0.60158	NS	1 acyl sn glycerol 3 phosphate acyltransferase
Smp_031300	NS	0.773957	0.544032	universal stress protein
Smp_032120	NS	0.429725	0.9288	hypothetical protein
Smp_033130	0.7572	0.502187	NS	hypothetical protein
Smp_034500	NS	0.348398	0.69418	Dual specificity protein phosphatase 10
Smp_035260	0.7459	NS	0.607213	egfr kinase eps8
Smp_036950	NS	0.584316	0.874039	hypothetical protein
Smp_037780	NS	0.380964	0.723241	hypothetical protein
Smp_040560	NS	0.851581	1.02444	cytoplasmic tRNA 2 thiolation protein 1
Smp_042090	NS	0.286256	0.407903	60S ribosomal protein L10a
Smp_044680	NS	0.24504	0.596786	hypothetical protein (Sm-npp-19
Smp_045360	NS	0.344827	0.753559	calsyntenin 2
Smp_048550	0.4294	0.370832	NS	cell polarity protein; partition defective Par6
Smp_048810	NS	0.512479	1.11686	null
Smp_050110	NS	0.357142	0.541684	gamma secretase subunit APH 1B
Smp_050130	NS	0.484449	0.878581	golgi to er traffic protein 4
Smp_051400	1.088	1.21182	NS	dynein light chain
Smp_052350	0.625	0.550781	NS	zinc finger Ran binding domain containing protein
Smp_055220	NS	0.831092	1.18505	surface protein PspC
Smp_057650	NS	0.350879	0.818949	IST1
Smp_057860	0.5125	0.989259	NS	hypothetical protein
Smp_059480	NS	0.64183	0.409257	tryparedoxin peroxidase
Smp_059690	NS	0.457326	0.593711	NF kappa B inhibitor interacting Ras
Smp_061100	1.0626	0.996759	NS	hypothetical protein
Smp_062420	NS	0.691382	0.402191	mitochondrial import receptor subunit tom34
Smp_068720	0.7306	0.400364	NS	diaphanous
Smp_072190	NS	0.48563	0.614146	membrane associated protein 29
Smp_073130	NS	0.742532	0.996899	null
Smp_073790	NS	0.328637	0.525511	gaba(A) receptor associated protein
Smp_078160	1.026	NS	0.579882	RB1 inducible coiled coil protein 1
Smp_080920	NS	0.261385	0.0411961	hypothetical protein
Smp_081900	0.9739	1.04728	NS	hypothetical protein
Smp_082360	1.5511	1.01842	NS	protein tyrosine kinase
Smp_082430	1.1312	2.32661	NS	uridine phosphorylase
Smp_085910	0.7207	0.582053	NS	smad family member smad2
Smp_086220	1.2046	0.640542	NS	hypothetical protein
Smp_088090	NS	1.64693	1.14764	hypothetical protein
Smp_093720	5.3138	NS	9.57102	hypothetical protein
Smp_093920	0.5392	0.311441	NS	hypothetical protein
Smp_094190	1.2588	0.798943	NS	serine:threonine protein kinase NIM1
Smp_094500	1.2266	1.03414	NS	choline dehydrogenase, mitochondrial
Smp_095670	NS	0.281647	0.944459	Zinc finger CCCH domain containing protein 3
Smp_103470	NS	0.241718	0.685717	protein mago nashi
Smp_108320	1.0618	0.320035	NS	phosphoinositol 4 phosphate adaptor protein
Smp_121950	0.6869	NS	0.851622	hypothetical protein
Smp_125640	NS	0.340743	0.469491	syntaxin 12
Smp_125740	0.9258	0.571821	NS	hypothetical protein
Smp_125890	0.7953	0.687816	NS	dna photolyase
Smp_126450	0.8197	0.376296	NS	ATP binding cassette sub family G
Smp_127440	NS	0.335947	0.981668	Serine rich adhesin for platelets
Smp_127500	0.7747	0.44079	NS	hypothetical protein
Smp_128380	1.0244	0.547397	NS	glutamate synthase
Smp_130260	0.7468	NS	0.792886	hypothetical protein
Smp_130530	0.5183	0.51089	NS	hypothetical protein
Smp_131110	NS	2.33963	0.645487	p14
Smp_131160	1.2941	1.1383	NS	hypothetical protein
Smp_132210	NS	0.758404	0.700276	f box only protein 32
Smp_134210	0.5687	NS	0.724717	peptidase inhibitor 16
Smp_134670	NS	0.316416	0.979127	ral gtpase activating
Smp_135020	1.3948	1.18336	NS	oxalate:formate antiporter
Smp_135710	0.6661	0.54695	NS	forkhead box protein K1
Smp_136660	0.9811	NS	0.0482036	pro neuregulin 2
Smp_137920	NS	0.52229	0.583594	chloride intracellular channel 4
Smp_137990	1.2793	0.351923	NS	complexin
Smp_138750	1.5903	0.748002	NS	alpha fucosyltransferase m/k/j/i
Smp_140270	0.9673	0.591761	NS	carbonyl reductase 1
Smp_143700	0.8715	0.325415	NS	hypothetical protein
Smp_144430	0.5825	0.329716	NS	formin protein CG32138 like
Smp_146060	0.4631	0.355739	NS	Ral GTPase activating protein subunit alpha 1
Smp_147140	0.7024	0.767819	NS	transient receptor potential cation channel
Smp_150490	0.8004	0.56174	NS	hypothetical protein
Smp_150500	NS	0.387325	0.456215	NMDA receptor glutamate binding chain
Smp_150860	1.0472	NS	0.70321	dual specificity
Smp_151090	1.2894	0.573598	NS	cationic amino acid transporter
Smp_151620	NS	0.625433	0.69074	protocadherin 9
Smp_152020	NS	0.514626	0.540351	SID1 transmembrane family
Smp_153870	NS	0.40653	0.757044	serine:threonine protein kinase ULK4
Smp_154200	NS	0.49203	0.457947	null
Smp_154920	0.4976	0.548427	NS	ral guanine nucleotide dissociation stimulator
Smp_155080	0.809	0.749596	NS	hypothetical protein
Smp_155470	0.501	0.447836	NS	hypothetical protein
Smp_155750	0.3914	0.237521	NS	bile acid beta glucosidase
Smp_158620	0.9564	0.371926	NS	retinaldehyde binding protein
Smp_159180	0.3717	0.24631	NS	gamma tubulin complex component 3
Smp_159590	0.8428	0.545787	NS	hypothetical protein
Smp_160710	0.7056	0.493008	NS	hypothetical protein
Smp_160890	1.023	0.611609	NS	STARP antigen
Smp_161430	1.2985	0.896141	NS	Monocarboxylate transporter 12
Smp_161710	1.0582	NS	0.826746	hypothetical protein
Smp_162880	0.563	0.474518	NS	neutral sphingomyelinase
Smp_165850	0.3906	0.634044	NS	long chain fatty acid coenzyme A ligase
Smp_167750	0.7179	0.506879	NS	fatty acid amide hydrolase 1
Smp_168460	0.6132	0.285814	NS	hypothetical protein
Smp_169010	NS	0.535362	0.994375	hypothetical protein
Smp_169050	1.752	2.0316	NS	solute carrier family 43
Smp_169200	0.8963	0.740019	NS	tegument-allergen-like protein
Smp_169260	0.6015	NS	0.644618	zinc finger protein 362
Smp_170340	2.504	1.44791	NS	collagen alpha 1(IV) chain
Smp_171850	NS	0.342022	0.606904	yippee protein
Smp_173620	0.5318	0.463904	NS	transmembrane protein C9orf5
Smp_174040	0.6386	0.519835	NS	lachesin
Smp_174890	0.6335	0.31437	NS	tata box binding
Smp_175910	0.4476	0.32346	NS	sperm nuclear basic protein pl i plib
Smp_176110	2.2556	NS	0.318747	hypothetical protein
Smp_176350	0.6804	0.693245	NS	contactin; neuroglian; septate junction protein
Smp_176400	3.5272	NS	2.76402	hypothetical protein
Smp_176610	0.602	NS	0.84822	BTB:POZ domain containing protein
Smp_186680	NS	0.420901	0.551461	Rho GTPase activating protein 1
Smp_191180	NS	0.352717	0.531871	null
Smp_194240	NS	0.41257	0.972343	chronic lymphocytic leukemia deletion region
Smp_194610	0.9868	0.603871	NS	cAMP dependent protein kinase catalytic subunit
Smp_195090	2.3763	2.39157	NS	tegument-allergen-like protein
Smp_195190	NS	0.374519	0.425876	13 kDa tegumental antigen Sm13
NS: not significant
Genes highlighted in orange: transcript levels increased in bM in all three transcriptomics approaches

## Sheet: down_in_at_least_two (blue)
Genes whose transcript levels significantly decreased after pairing in bM (bM<sM) in at least two data sets
id	RNAseq_log2FC	SuperSAGE_log2FC	MicroArray_log2FC	Product
Smp_003440	-0.767	-1.40151	-0.547041	stomatin
Smp_008360	-0.9019	-0.557357	-0.538547	adenosine kinase
Smp_009650	-0.5861	-0.475944	-0.162032	mitochondrial processing peptidase beta subunit
Smp_010770	-0.9935	-1.70508	-0.890354	elongation of very long chain fatty acids
Smp_019730	-0.482	-0.358105	-0.0796494	hypothetical protein
Smp_030500	-0.7642	-0.211652	-0.301266	glycerol 3 phosphate dehydrogenase
Smp_034550	-1.0063	-1.13326	-0.428009	alpha actinin
Smp_036470	-3.7008	-2.91373	-1.76354	oxalate:formate antiporter
Smp_038100	-0.5154	-0.579905	-0.291547	ATP synthase, H+ transporting, mitochondrial F1
Smp_043110	-0.5928	-0.855739	-0.38972	hypothetical protein
Smp_047370	-0.762	-0.637898	-0.159501	malate dehydrogenase mitochondrial
Smp_055210	-0.5133	-0.334078	-0.241493	microsomal glutathione S transferase 3
Smp_063090	-0.6498	-0.383732	-0.308926	aconitate hydratase, mitochondrial
Smp_068170	-0.9206	-0.38587	-0.125487	pyruvate dehydrogenase kinase
Smp_077090	-0.4708	-0.355287	-0.22861	hypothetical protein
Smp_079220	-0.62	-0.527597	-0.183265	atp:adp antiporter
Smp_079450	-0.5193	-0.515929	-0.17323	ubiquinol cytochrome c reductase core protein
Smp_083720	-1.003	-0.634013	-0.183649	phosphate carrier protein mitochondrial
Smp_123300	-1.4449	-2.15283	-1.22594	follistatin
Smp_130540	-0.4285	-0.486202	-3.21462	alanine aminotransferase
Smp_134550	-1.6093	-1.29117	-1.35607	hypothetical protein
Smp_194770	-0.9033	-0.867813	-0.408945	taurocyamine kinase
Smp_004470	-0.6327	-0.322817	NS	thioredoxin dependent peroxide reductase
Smp_005290	NS	-0.355588	-2.88129	ubiquinol cytochrome c reductase cytochrome c1
Smp_005330	-0.5095	-0.549133	NS	methionine tRNA synthetase
Smp_006860	NS	-0.310872	-0.138982	PDZ and LIM domain protein Zasp
Smp_007550	-0.6198	-1.18015	NS	leukotriene A 4 hydrolase
Smp_007760	NS	-0.708397	-0.270744	alanine aminotransferase 2
Smp_008220	-0.5103	-0.967315	NS	palmitoyltransferase ZDHHC11
Smp_009230	-2.2143	NS	-0.949967	hypothetical protein
Smp_010710	-0.5141	-0.465014	NS	NADH dehydrogenase (ubiquinone) flavoprotein 1
Smp_013150	-0.7781	-0.53676	NS	riboflavin kinase
Smp_013410	NS	-0.33162	-0.203124	null
Smp_015480	-0.7556	NS	-0.172143	hypothetical protein
Smp_017830	NS	-0.477903	-0.272203	hypothetical protein
Smp_018260	-0.6775	-0.725793	NS	glycogen synthase
Smp_020080	-0.5685	NS	-3.54795	GTP binding protein (I) alpha subunit alpha
Smp_021730	NS	-0.411504	-0.0605155	hypothetical protein
Smp_022400	NS	-0.442233	-0.176839	glucose 6 phosphate isomerase
Smp_022430	-1.0386	-0.485737	NS	brain protein 44 protein 2 like
Smp_022990	-0.46	-0.348765	NS	Voltage dependent anion selective channel
Smp_025150	-0.5965	-0.539545	NS	epimerase family protein sdr39u1
Smp_030300	NS	-0.53548	-0.00234524	endoplasmin
Smp_033670	-0.4847	-0.350618	NS	ATP synthase gamma subunit
Smp_034420	NS	-0.302901	-0.113185	proteinase inhibitor I25
Smp_035210	NS	-0.954165	-0.223369	multivalent antigen sj97 GAPDH
Smp_037590	-0.514	-0.329663	NS	dna replication licensing factor mcm3
Smp_037900	-0.6094	-0.650214	NS	family S12 unassigned peptidase (S12 family)
Smp_037910	NS	-0.352063	-0.128103	Succinate dehydrogenase (ubiquinone) cytochrome
Smp_038870	-0.4732	-0.879202	NS	NADH ubiquinone oxidoreductase
Smp_041350	NS	-0.783284	-2.88129	bruno rna binding protein
Smp_042160	NS	-0.311816	-0.242136	aldolase
Smp_042420	-0.5103	-0.488373	NS	histone H4 transcription factor
Smp_042590	-0.6916	-0.470966	NS	NADH dehydrogenase (ubiquinone) iron sulfur
Smp_043670	NS	-0.412562	-0.218534	6 phosphofructokinase
Smp_044010	NS	-0.561741	-0.0675514	tropomyosin
Smp_045760	NS	-0.321367	-2.88129	tRNA (guanine N(1)) methyltransferase
Smp_045920	-0.5808	-0.264298	NS	hypothetical protein
Smp_046130	-0.5296	-0.474435	NS	MICAL protein 2
Smp_047400	-0.4951	-0.75107	NS	hypothetical protein
Smp_052060	-0.3567	-0.385077	NS	Succinyl coenzyme A ligase (ADP:GDP forming) subunit
Smp_054410	-0.4752	-0.294066	NS	Adenine phosphoribosyltransferase
Smp_056200	-0.6818	-0.638216	NS	isocitrate dehydrogenase (NAD+)
Smp_056440	-0.747	-0.359869	NS	manganese superoxide dismutase SOD
Smp_059780	-0.4713	-0.477267	NS	protoscolex specific coiled coil protein
Smp_060480	NS	-0.449025	-2.88129	copine 9
Smp_060820	-0.4447	-0.400596	NS	succinate coenzyme A ligase, GDP forming, beta subunit
Smp_061940	-0.695	-0.603855	NS	adenylate kinase
Smp_062070	-0.4737	-0.841237	NS	sulfide quinone reductase
Smp_062980	-0.6033	-0.734948	NS	CD9 antigen
Smp_065060	-0.6314	-0.48479	NS	1 pyrroline 5 carboxylate dehydrogenase
Smp_065240	-0.6656	NS	-2.88129	GDP fucose protein O fucosyltransferase 1
Smp_066740	-0.6205	-0.30815	NS	39S ribosomal protein L12, mitochondrial
Smp_068250	-0.6683	-0.342454	NS	protoporphyrinogen oxidase
Smp_073280	-0.546	-0.995799	NS	hypothetical protein
Smp_073300	-0.439	-0.354551	NS	Chaperone protein DnaJ 1
Smp_073940	-0.4531	-0.32952	NS	actin interacting protein 1
Smp_074590	NS	-0.632532	-0.455839	hypothetical protein
Smp_076370	-0.7093	-0.361083	NS	Proteinase inhibitor I32, inhibitor of
Smp_079920	-0.6234	-0.752009	NS	pyruvate dehydrogenase
Smp_079960	-2.0595	-0.591011	NS	Tubulin beta 2C chain
Smp_080610	NS	-0.341224	-3.21462	NADH dehydrogenase (ubiquinone) 1 beta
Smp_089320	NS	-0.38391	-0.133104	Cell wall integrity and stress response
Smp_092490	-0.5442	NS	-0.203971	NADH dehydrogenase (ubiquinone) Fe S protein 7
Smp_095540	NS	-1.0967	-0.46677	null
Smp_095630	-0.6249	-0.705276	NS	Tetraspanin,IPR000301 CD9:CD37:CD63
Smp_097380	-0.8219	NS	-0.0914648	heat shock 10 kDa protein 1
Smp_098590	NS	-0.290369	-0.210036	hypothetical protein
Smp_102960	-0.4554	-0.346153	NS	hypothetical protein
Smp_104330	-0.65	-0.394575	NS	dihydrolipoyllysine residue succinyltransferase
Smp_105200	-0.5163	-0.537501	NS	glypican 4
Smp_106130	NS	-0.402459	-0.210767	stress 70 protein, mitochondrial
Smp_121660	NS	-0.416856	-2.88129	IDL peptide
Smp_121920	-1.0418	-0.719083	NS	vesicular amine transporter
Smp_123080	NS	-0.862955	-0.998076	sarcoplasmic calcium binding protein
Smp_123350	NS	-1.06688	-2.88129	galanin receptor type 2
Smp_123690	NS	-0.348503	-2.88129	tRNA splicing endonuclease subunit Sen54
Smp_125500	-0.5399	-0.51089	NS	prenylcysteine oxidase
Smp_126640	NS	-0.704712	-4.32193	neurotracting:lsamp:neurotrimin:obcam
Smp_127200	-0.4984	-0.725195	NS	solute carrier family 2 facilitated glucose
Smp_130800	-0.6854	-0.285171	NS	PAB dependent poly(A) specific ribonuclease
Smp_130980	NS	-0.245204	-3.54795	cyclin k
Smp_131050	NS	-0.666283	-2.88129	cAMP dependent protein kinase R2
Smp_134250	-0.4773	-0.586136	NS	heparan sulfate
Smp_134440	NS	-0.382175	-0.307832	NADP dependent malic enzyme, mitochondrial
Smp_134510	NS	-0.447652	-0.257417	ATPase inhibitor B0546
Smp_134760	NS	-0.252703	-0.344884	null
Smp_135100	-0.5602	-0.376826	NS	dtdp glucose 4 6 dehydratase
Smp_135520	NS	-1.31185	-0.649067	null
Smp_137000	-0.5367	-0.344525	NS	solute carrier family 25 0
Smp_137540	-0.4218	-0.552778	NS	apoptosis inducing factor 1, mitochondrial
Smp_138430	-0.4292	-0.581704	NS	regulator of G protein signaling
Smp_141290	-0.442	-0.466212	0.43622	innexin
Smp_141480	-3.4755	NS	-3.03975	hypothetical protein
Smp_143250	NS	-0.757683	-3.40961	null
Smp_143410	-0.5919	-1.12144	NS	hypothetical protein
Smp_143420	-0.6712	-0.829145	NS	hypothetical protein
Smp_144130	NS	-0.812477	-3.21462	hypothetical protein
Smp_144880	NS	-0.499735	-3.21462	irregular chiasm C roughest protein
Smp_148800	NS	-0.576923	-0.18116	Cytochrome C Oxidase
Smp_148900	NS	-0.445663	-2.88129	hypothetical protein
Smp_149500	-0.3874	-0.378036	NS	eukaryotic elongation factor 2 kinase
Smp_151470	NS	-0.844855	-2.88129	null
Smp_151960	-0.8373	-1.16101	NS	Rho GTPase activating protein 22
Smp_152530	-0.645	-0.807399	NS	hypothetical protein
Smp_153730	-0.7396	-0.285733	NS	protein LAS1
Smp_154040	NS	-0.909378	-2.88129	sugar nucleotide epimerase
Smp_154530	NS	-0.271365	-0.206869	mitochondrial ATP synthase B subunit
Smp_156340	-0.7939	-0.570228	NS	hypothetical protein
Smp_157070	-0.9448	-0.689731	NS	cysteine rich with egf domains protein
Smp_159190	-0.8927	-0.602493	NS	hypothetical protein
Smp_160580	-0.4835	-0.40463	NS	twinfilin 2
Smp_161030	-0.713	-0.937537	NS	hypothetical protein
Smp_161680	NS	-0.767726	-0.210541	phosphorylase B kinase beta, kpbb
Smp_162030	0.4283	-0.305772	-0.463009	folylpolyglutamate synthase, mitochondrial
Smp_163230	-0.6381	-0.812315	NS	propionyl coenzyme A carboxylase beta chain
Smp_163570	NS	-0.512285	-0.370787	Ryanodine receptor
Smp_164550	-1.1281	-0.706687	NS	hypothetical protein
Smp_165400	-0.7298	-0.539089	NS	propionyl coenzyme A carboxylase alpha chain
Smp_167590	-0.4354	-0.273524	NS	activating signal cointegrator 1
Smp_167630	NS	-0.862834	-2.88129	zinc transporter foi
Smp_167810	-0.5312	-0.382444	NS	family C50 non peptidase ue (C50 family)
Smp_168220	NS	-0.332902	-4.85025	protein regulator of cytokinesis 1
Smp_169960	-0.5212	-0.387823	NS	dual specificity protein phosphatase
Smp_170760	-0.7583	NS	-2.88129	bromodomain adjacent to zinc finger domain
Smp_173340	-0.4418	-1.03794	NS	cerebellar degeneration protein 2
Smp_176930	-0.9295	-0.750927	NS	cationic amino acid transporter
Smp_180190	-0.6848	-0.46067	NS	hypothetical protein
Smp_180620	-1.464	NS	-0.393493	hypothetical protein
Smp_186980	-0.5496	-0.465018	NS	flap endonuclease 1
Smp_194460	NS	-0.59954	-2.88129	null
Smp_196150	-0.3403	-0.627949	NS	selenoprotein o
Smp_196160	-0.7098	NS	-0.272044	isocitrate dehydrogenase (NAD) subunit
NS: not significant
Genes highlighted in blue: transcript levels decreased in bM in all three transcriptomics approaches

## Sheet: different_in_three (black)
Genes whose transcript levels significantly changed after pairing in at least two data sets; however, the patterns (direction of regulation bM vs sM) were different
id	RNAseq_log2FC	SuperSAGE_log2FC	MicroArray_log2FC	Product
Smp_006320	NS	0.57004	-0.123735	KH domain containing, RNA binding, signal
Smp_008620	NS	0.744016	-2.88129	inactive rhomboid protein 1
Smp_017710	0.5085	NS	-3.40961	rab11 family interacting protein 3
Smp_018250	NS	-0.448521	0.218433	troponin i
Smp_021340	0.5554	NS	-0.0980213	max dimerization protein 3 Mxi
Smp_030730	NS	-0.296157	0.103111	tubulin beta 2B chain
Smp_038560	NS	0.282846	-0.0795712	Prothymosin alpha B
Smp_039650	NS	0.375985	-2.88129	disks large 1
Smp_042050	0.5235	-0.49626	NS	CWF19 protein 2 like
Smp_045860	NS	0.456834	-4.65526	inositol hexakisphosphate
Smp_046890	0.5277	-0.545336	NS	protein phosphatase ptc7
Smp_049550	NS	-0.833604	0.486905	78 kDa glucose regulated protein
Smp_049600	NS	-0.272593	0.45952	DnaJ (Hsp40) subfamily C member
Smp_049610	NS	0.630899	-2.88129	Meckel syndrome type 1 protein
Smp_064530	NS	-0.294336	0.472167	eukaryotic translation initiation factor 3
Smp_067900	NS	-0.33836	0.559697	Hsp90 co chaperone Cdc37
Smp_072330	-1.092	NS	0.609546	heat shock protein
Smp_072430	7.0932	-0.256061	NS	hypothetical protein
Smp_077330	1.531	NS	-3.21462	hypothetical protein
Smp_079270	NS	-0.285864	0.00854003	LIM, zinc binding,domain containing protein
Smp_085540	NS	-0.496814	0.0581675	myosin heavy chain, putative
Smp_105410	NS	-0.524801	0.350617	glucose transport protein
Smp_127650	NS	0.24034	-0.179044	Secretory carrier associated membrane protein 2
Smp_129310	0.6739	-0.485019	NS	inositol polyphosphate multikinase
Smp_130100	NS	0.489674	-0.241141	saposin containing protein
Smp_132930	0.6837	NS	-5.32193	cubilin
Smp_134590	0.5731	NS	-0.269776	unc 13 (munc13)
Smp_138100	0.9529	NS	-0.379841	hypothetical protein
Smp_139610	NS	-0.444317	0.611155	hypothetical protein
Smp_145290	-0.9208	NS	0.335335	alkaline phosphatase
Smp_145370	-0.5252	0.340024	NS	hypothetical protein
Smp_148230	0.4377	-0.416187	NS	crooked neck pre mRNA splicing factor 1
Smp_148530	NS	0.535922	-0.120046	major egg antigen
Smp_152710	NS	-0.593864	0.451793	glutathione s transferase omega
Smp_154010	2.1997	-0.519483	NS	Halobacterial transducer protein VI
Smp_156420	0.7903	NS	-2.88129	pr domain zinc finger
Smp_156770	NS	-0.48459	0.401906	major tegumental antigen SM15
Smp_165980	NS	-0.218461	6.17875	DNA directed RNA polymerase III subunit RPC6
NS: not significant
